# Supplementary material for: Super-Branched PdCu Alloy for Efficiently Converting Carbon Dioxide to Carbon Monoxide
Source: Nanomaterials (Basel). 2023 Feb 2;13(3):603. doi: 10.3390/nano13030603 (PMC9921487; doi:10.3390/nano13030603)
Supplement: Supplementary file 1 [file nanomaterials-13-00603-s001.zip]

Archive with 1 entries (1 files):
- nanomaterials-2153650-supplementary.pdf
